# Supplementary material for: Pyemotes ventricosus Dermatitis: A Case Report and an Extensive Review of Outbreaks and Clinical Cases
Source: Infect Dis Rep. 2022 Sep 5;14(5):668–74. doi: 10.3390/idr14050072 (PMC9498393; doi:10.3390/idr14050072)
Supplement: Supplementary file 1 [file idr-14-00072-s001.zip]

Archive with 2 entries (2 files):
- db outbreaks pyemotes definite.xls
- DB case reports definite 25.7.xlsx
