# Supplementary material for: Pyemotes ventricosus Dermatitis: A Case Report and an Extensive Review of Outbreaks and Clinical Cases
Source: Infect Dis Rep. 2022 Sep 5;14(5):668–74. doi: 10.3390/idr14050072 (PMC9498393; doi:10.3390/idr14050072)
Supplement: Supplementary file 1 [file idr-14-00072-s001.zip › db outbreaks pyemotes definite.xls]

## Sheet: Sheet1
ID	Articles	Year of publication	Region of diagnosis	Year of diagnosis	Period of outbreaks	Risk factors	Number of subject involved	Duration of oubreak (weeks)	Local symptoms	Tipe of lesions	Diameter (cm)	Multiple lesions	Site of skin lesions	Systemic symptoms	Consultant doctor	Comet sign	Diagnosis	Treatment	Duration of illness (days)	Complications	Laboratory exams	Recurrence	Environmental pest control	Itching	Skin biopsy	Species
1	DelGiudice	2008	1	2007	1	2	42	24	1	2	-9	-9	-9	0	1	1	2	1	7	0	0	1	1	1	0	1
2	Broce	2006	3	2004	1	4	50	0.5	1	2	2	1	3	0	-9	0	2	0	-9	1	-9	-9	-9	1	0	3		Legend	Numbers	Region of diagnosis	Risk factors	Cutaneous manifestations	Site of skin lesions	Consultant doctor	Diagnosis	Treatment	Complications	Species
3	MMWR	2004	3	2004	1	4	300	-9	1	1	-9	-9	4	1	1	0	2	1	7	1	0	-9	-9	1	0	3			1	Europe	Contact with grain or feed	Papules/plaques	Trunk	dermatology	Clinical	Steroids and/or antihistamines	yes	P.ventricosus
4	Taddei	2005	1	2003	1	3	10	-9	1	1	-9	-9	4	0	1	0	2	1	-9	0	0	0	1	1	0	1			2	Asia	Living same house/city area	Papules/plaques with vescicles	limb	Infectous disease	Clinical+environmental	other		P.tritici
5	Socha	2017	1	2012	1	1	18	-9	1	2	-9	-9	4	1	1	0	2	1	14	0	0	0	1	1	0	1			3	US	Contact with wooden furniture		neck					P.herfsi
6	Rosen	2002	2	1980	1	2	3	-9	1	2	-9	1	4	-9	-9	0	2	2	-9	-9	-9	-9	1	1	0	2			4	Oceania	Outdoor activities		Two or more districts					Other
7	Rosen	2002	2	1980	1	1	35	-9	1	1	-9	1	1	1	-9	0	2	0	-9	-9	-9	-9	-9	1	0	2			5		Other
8	Rosen	2002	2	1980	3	5	43	-9	1	1	-9	1	1	9	-9	0	2	0	-9	-9	-9	-9	-9	1	0	2			-9 (missing value)
9	Bellido-Blasco med clin200	2000	1	1995	1	1	10	4	1	-9	-9	-9	-9	-9	-9	-9	2	-9	-9	-9	-9	-9	-9	-9	-9	1
10	Bellido-Blasco med clin200	2000	1	1993	1	3	36	8	1	-9	-9	-9	-9	-9	-9	-9	2	-9	-9	-9	-9	-9	1	-9	-9	1
11	Bellido-Blasco med clin200	2000	1	1995	1	5	80	12	1	-9	-9	-9	-9	-9	-9	-9	2	-9	-9	-9	-9	-9	-9	-9	-9	1
12	R. Kelly, F.H. Drummond The medical Journal Of Australia	1961	4	-9	-9	3	24	-9	1	2	-9	-9	4	0	1	0	2	-9	-9	-9	-9	-9	1	-9	-9	1
13	Grob, Dorn & Lautenschlager 1998	1998	1	-9	-9	1	16	-9	1	2	-9	1	4	0	1	0	2	-9	-9	0	1	-9	1	1	0	4
14	P. Del Giudice, E. Counillon British Association of Dermatologistis 2007	2007	1	2005	1	2	20	52	1	2	-9	1	4	0	1	1	1	1	-9	0	1	-9	-9	1	1	4
15	Booth and Jones 1952 JAMA	1952	3	1950	1	2	260	1	1	-9	-9	1	-9	1	-9	0	2	1	-9	1	-9	0	-9	-9	-9	1
16	Booth and Jones 1952 JAMA	1952	3	1951	1	2	382	1	1	-9	-9	1	-9	1	-9	0	2	1	-9	1	-9	-9	-9	-9	-9	1
17	Fine and Scott Southern Medical journal 1965	1965	3	1961	1	2	20	156	1	1	-9	-9	4	0	1	0	2	-9	-9	0	0	1	-9	1	0	1
18	O'Connor London School of Tropical Medicine 1920	1920	1	1913	1	1	7	-9	1	1	-9	1	4	0	2	0	2	2	2	0	1	0	-9	1	0	1
19	Goldberger 1909	1909	3	1909	1	5	20	8	1	1	-9	-9	-9	0	-9	0	2	-9	-9	0	-9	0	-9	1	0	1
20	Thompson 1925	1925	1	1924	1	1	-9	12	1	2	-9	1	4	-9	-9	0	1	2	3	0	-9	0	-9	1	0	4
21	Nixon British Medico-chirurgical Journal	1915	1	1915	2	1	40	-9	1	1	-9	-9	4	-9	-9	0	2	-9	7	0	-9	0	-9	1	0	1
