# Supplementary material for: Pyemotes ventricosus Dermatitis: A Case Report and an Extensive Review of Outbreaks and Clinical Cases
Source: Infect Dis Rep. 2022 Sep 5;14(5):668–74. doi: 10.3390/idr14050072 (PMC9498393; doi:10.3390/idr14050072)
Supplement: Supplementary file 1 [file idr-14-00072-s001.zip › DB case reports definite 25.7.xlsx]

## Sheet: Foglio1
ID	Articles	Year of publication	Age	Sex	Nation	Year of diagnosis	Season	Rural area	Risk factor	Local symptoms	Type of lesions	Diameter	Number of lesions	Site of lesions	Systemic symtpoms	Consultant doctor	Comet sign	Diagnosis	Treatment	Duration of illness (days)	Complications	Laboratory exams	Recurrence	Environmental pest control	Itching	Skin biopsy	Subcases	Species			Legend	Numbers reference	Season	local symtpoms/signs	skin manifestations	Diameter	Number of lesions	Site of lesions	Systemic symptoms	Consultant doctor	Comet sign	Diagnosis	Treatment	Species
1	Micks 1962 Texas reports on biology and medicine	1962	23	M	US	1961	1	0	1	1	2	1	1	1	-9	-9	2	2	3	-9	0	0	1	1	1	0	1	1				1	winter	yes	Papules/plaques	1-5 mm	multiples	Trunk	yes	Dermatologist	yes	Clinical	Steroids and/or antihistamines	P.ventricosus
2	Samsinak 1970 Folia Parasitologica	1970	50	F	Czech Republic	1977	2	1	1	1	1	-9	1	4	2	-9	2	2	2	-9	0	1	1	0	1	0	1	2				2	spring	no	Papules/plaques witch vescicles	5-10 mm	less than five	Limb	no	Infectious disease	no	clinical+ environmental	Other	P.herfsi
3	Samsinak 1970 Folia Parasitologica	1970	37	F	Czech Republic	1977	2	1	1	1	1	-9	1	4	2	-9	2	2	3	2	0	0	0	0	1	0	-9	2				3	summer		Papules/plaques umbelicated	> 10 mm		Head				Clinical+ biopsy	no	P.tritici
4	Samsinak 1970 Folia Parasitologica	1970	47	M	Czech Republic	1977	3	1	1	1	1	-9	1	4	2	-9	2	2	3	4	0	0	1		1	0	-9	2				4	autumn					Two or more districts						P. zwoelferi
5	Samsinak 1970 Folia Parasitologica	1970	52	F	Czech Republic	1977	2	1	1	1	1	-9	1	4	2	-9	2	2	3	0	0	0	1	0	1	0	-9	2				5												P.beckeri
6	Samsinak 1970 Folia Parasitologica	1970	37	M	Czech Republic	1977	3	1	1	1	1	-9	1	4	2	-9	2	2	3	2	0	0	0	0	1	0	-9	2				-9 (missing value)
7	Samsinak 1970 Folia Parasitologica	1970	44	F	Czech Republic	1977	2	1	1	1	1	-9	1	4	2	-9	2	2	3	-9	0	0	1	0	1	0	-9	2
8	Samsinak 1970 Folia Parasitologica	1970	52	F	Czech Republic	1977	2	1	1	1	1	-9	1	4	2	-9	2	2	3	-9	0	0	1	0	1	0	-9	2
9	Czarnecky 1976	1976	18	M	Austria	1975	4	0	1	1	2	-9	1	4	2	1	2	2	3	5	0	0	-9	-9	-9	-9	-9	1
10	Hewitt 1976 British Journal of Dermatology	1976	46	M	UK	1971	4	1	2	1	1	-9	1	4	2	1	2	2	3	3	0	0	1	0	1	0	-9	5
11	Le Fichoux and Marty 1980 Acta Tropica	1980	-9	-9	France	1978	4	0	1	1	2	-9	1	4	2	-9	2	2	-9	21	0	0	0	0	1	0	1	4
12	Rycroft and Kennedy 1981 Clinical and experimental dermatology	1981	33	M	UK	1981	-9	-9	1	1	2	-9	1	4	2	1	2	2	-9	-9	-9	-9	-9	-9	-9	-9	1	-9
13	Betz 1982 Jama	1982	32	F	US	1981	3	-9	1	1	2	-9	1	4	1	2	2	2	3	-9	0	0	1	1	1	1	1	1
14	Letchford 1994 Department of Pathology	1994	37	F	US	1992	-9	0	1	1	1	-9	1	-9	2	-9	-9	2	2	-9	0	0	1	1	1	1	1	-9
15	Walker Landis 1994 The Great Lakes Entomologist	1994	-9	-9	US	1992	3	0	1	1	1	-9	-9	4	2	-9	2	2	2	-9	-9	-9	-9	-9	-9	-9	1	-9
16	Marini 1997 Annali italiani di dermatologia	1997	-9	-9	Italy	1996	3	0	2	1	2	1	1	4	2	1	2	2	-9	6	0	0	1	0	1	0	-9	1
17	Yeruham, Rosen, Braverman 1997 (veterinario (cavalli) + propietario di fattoria)	1997	-9	-9	US	1992	4	1	1	1	2	-9	1	1	2	-9	2	2	3	-9	0	0	0	0	1	0	-9	-9
18	Yeruham, Rosen, Braverman 1997 (veterinario (cavalli) + propietario di fattoria)	1997	-9	-9	US	1993	3	1	1	1	2	-9	1	1	2	-9	2	2	3	-9	0	0	0	0	1	0	-9	-9
19	Yeruham, Rosen, Braverman 1997 (veterinario (cavalli) + propietario di fattoria)	1997	-9	-9	US	1993	4	1	1	1	2	-9	1	1	2	-9	2	2	3	-9	0	0	0	0	1	0	-9	-9
20	Uenotsuchi2000	2000		M	Japan	2000	-9	1	1	1	2	-9	1	4	1	1	2	2	1	0	0	1	0	0	1	1	1	3
21	Uenotsuchi2000	2000		F	Japan	2000	-9	1	1	1	2	-9	1	4	2	1	2	2	1	0	0	0	0	0	1	1	0	3
22	Nath R 2007 Indian Journal Dermatology	2007	40	M	India (Assam)	-9	-9	0	3	1	1	-9	1	3	2	1	2	2	-9	20	0	1	-9	-9	1	0	-9	-9
23	Glosner2008	2008	41	M	US	2007	3	0	-9	1	1	3	2	4	2	1	2	1	3	0	0	0	0	0	1	0	1	2
24	Sceppa 2011	2011	34	F	US	-9	-9	-9	2	1	3	3	1	4	1	1	2	2	1	0	0	1	0	0	1	1	0	2
25	Marchal A 2012 Ann Dermatol Venerol	2012	-9	F	France	-9	-9	0	3	1	2	-9	1	4	2	1	1	1	-9	-9	0	0	0	0	1	0	1	1
26	Marie J 2013	2013	36	F	France	2013	-9	1	-9	1	3	-9	2	1	2	1	1	1	3	0	0	0	0	0	1	0	0	1
27	Darles 2013	2013	52	F	France	2013	3	-9	2	1	3	-9	2	-9	2	1	1	1	3	0	0	0	0	0	1	0	0	1
28	Corazza et al. 2014 M	2014	35	M	Italy	2013	-9	-9	2	1	3	-9	1	4	2	1	2	2	1	0	0	0	0	1	1	0	0	1
29	Baino A et al ADV 2016	2016	30	M	Morocco	-9	-9	0	-9	1	2	-9	2	1	2	1	1	1	2	10	0	0	0	0	1	0	0	1
30	Tognetti L JEADV 2018	2018	20 months	F	Italy	-9	3	1	2	1	2	-9	2	4	2	1	0	2	2	13	0	0	0	0	1	0	0	1
31	Henning A 2019 Am J Dermatopathology	2019	30	M	US	-9	-9	-9	-9	1	3	-9	1	1	2	1	2	3	-9	0	0	0	0	0	1	1	0	1
32	Neumayr A 2019 AJTMH	2019	51	M	Switzerland	2018	3	1	-9	1	2	-9	2	1	2	1	1	1	1	-9	0	0	0	0	1	0	0	1
33	Albert M 2020 BMJ	2020	45	F	France	2019	3	1	2	1	1	-9	1	1	2	1	1	1	-9	-9	-9	-9	-9	-9	1	0	0	1
34	Bianchi L 2020 Contact Dermatitis	2020	72	-9	Italy	2018	3	9	2	1	2	2	1	1	2	1	2	2	1	14	0	1	1	1	-9	0	1	1
35	Bianchi L 2020 Contact Dermatitis	2020	72	-9	Italy	2018	3	9	2	1	2	2	1	1	2	1	2	2	1	14	0	1	1	1	-9	0	1	1
36	Sanchez-Bernal J 2020 Skinmed	2020	23	F	Spain	-9	-9	-9	2	1	1	-9	1	4	2	1	1	1	1	10	0	1	0	0	1	1	0	1
37	Zelin E CED 2021	2021	43	M	Italy	-9	-9	-9	2	1	2	-9	1	4	2	1	1	1	1	15	0	0	0	0	1	0	0	1
38	Laghi 2021 TMAID	2021	30	F	Italy	-9	-9	-9	2	1	2	-9	2	4	1	1	1	1	1	0	0	0	0	1	1	0	0	1
39	Pulido-Perez A 2021 Actas Dermo-Sifiliograficas	2021	25	F	Spain	-9	2	1	2	1	2	-9	-9	2	2	1	1	1	1	3	0	0	0	0	1	1	0	-9
40	Pulido-Perez A 2021 Actas Dermo-Sifiliograficas	2021	58	F	Italy	-9	3	1	2	1	2	-9	1	4	2	1	1	1	2	14	0	0	0	0	-9	0	0	-9
